# Supplementary material for: Structural variation and evolution of chloroplast tRNAs in green algae
Source: PeerJ. 2021 Jun 1;9:e11524. doi: 10.7717/peerj.11524 (PMC8176911; doi:10.7717/peerj.11524)
Supplement: Supplemental Information 6 [file peerj-09-11524-s006.xlsx]

## Sheet: Sheet1
Structural Variation and Evolutionary Analysis of Chloroplast Genome tRNA of Green algae
PeerJ
Fang-Bing Qi	Ya-Jing Zhao	Bo Zhao	Kai-Wang	Zhong-Hu Li	Ying-Juan Wang
tRNA Isotypes
Chlamydomonas reinhardti（29）
Ala	AGC: 0	GGC: 0	CGC: 0	TGC: 2
Gly	ACC: 0	GCC: 1	CCC: 0	TCC: 1
Pro	AGG: 0	GGG: 0	CGG: 0	TGG: 1
Thr	AGT: 0	GGT: 0	CGT: 0	TGT: 1
Val	AAC: 0	GAC: 0	CAC: 0	TAC: 1		GCT: 1
Ser	AGA: 0	GGA: 0	CGA: 0	TGA: 1	ACT: 0	TCT: 1
Arg	ACG: 1	GCG: 0	CCG: 0	TCG: 0	CCT: 0	TAA: 1
Leu	AAG: 0	GAG: 0	CAG: 0	TAG: 1	CAA: 0
Phe	AAA: 0	GAA: 1
Asn	ATT: 0	GTT: 1
Lys	CTT: 0	TTT: 1
Asp	ATC: 0	GTC: 1
Glu	CTC: 0	TTC: 2
His	ATG: 0	GTG: 1
Gln	CTG: 0	TTG: 1
Ile	AAT: 0	GAT: 2	CAT: 1	TAT: 0
Met/fMet	CAT: 2
Tyr	ATA: 0	GTA: 1
Supres	CTA: 0	TTA: 0	TCA: 0
Cys	ACA: 0	GCA: 1
Trp	CCA: 1
SelCys	TCA: 0
Tetradesmus obliquus（29）
Ala	AGC: 0	GGC: 0	CGC: 0	TGC: 2
Gly	ACC: 0	GCC: 1	CCC: 0	TCC: 1
Pro	AGG: 0	GGG: 0	CGG: 0	TGG: 1
Thr	AGT: 0	GGT: 0	CGT: 0	TGT: 1
Val	AAC: 0	GAC: 0	CAC: 0	TAC: 1
Ser	AGA: 0	GGA: 0	CGA: 0	TGA: 1	ACT: 0	GCT: 2
Arg	ACG: 1	GCG: 0	CCG: 0	TCG: 0	CCT: 0	TCT: 1
Leu	AAG: 0	GAG: 0	CAG: 0	TAG: 1	CAA: 0	TAA: 0
Phe	AAA: 0	GAA: 1
Asn	ATT: 0	GTT: 1
Lys			CTT: 0	TTT: 1
Asp	ATC: 0	GTC: 1
Glu			CTC: 0	TTC: 2
His	ATG: 0	GTG: 1
Gln			CTG: 0	TTG: 1
Ile	AAT: 0	GAT: 2	CAT: 0	TAT: 0
Met/fMet			CAT: 3
Tyr	ATA: 0	GTA: 1
Supres		CTA: 0	TTA: 0	TCA: 0
Cys	ACA: 0	GCA: 1
Trp			CCA: 1
SelCys				TCA: 0
Mychonastes homosphaera（29）
Ala	AGC: 0	GGC: 0	CGC: 0	TGC: 2
Gly	ACC: 0	GCC: 1	CCC: 0	TCC: 1
Pro	AGG: 0	GGG: 0	CGG: 0	TGG: 1
Thr	AGT: 0	GGT: 0	CGT: 0	TGT: 1
Val	AAC: 0	GAC: 0	CAC: 0	TAC: 1
Ser	AGA: 0	GGA: 0	CGA: 0	TGA: 1	ACT: 0	GCT: 2
Arg	ACG: 1	GCG: 0	CCG: 0	TCG: 0	CCT: 0	TCT: 1
Leu	AAG: 0	GAG: 0	CAG: 0	TAG: 1	CAA: 0	TAA: 1
Phe	AAA: 0	GAA: 1
Asn	ATT: 0	GTT: 1
Lys			CTT: 0	TTT: 1
Asp	ATC: 0	GTC: 1
Glu			CTC: 0	TTC: 2
His	ATG: 0	GTG: 1
Gln			CTG: 0	TTG: 1
Ile	AAT: 0	GAT: 2	CAT: 0	TAT: 0
Met/fMet			CAT: 2
Tyr	ATA: 0	GTA: 1
Supres		CTA: 0	TTA: 0	TCA: 0
Cys	ACA: 0	GCA: 1
Trp			CCA: 1
SelCys				TCA: 0
Neochloris aquatica（28）
Ala	AGC: 0	GGC: 0	CGC: 0	TGC: 2
Gly	ACC: 0	GCC: 0	CCC: 0	TCC: 1
Pro	AGG: 0	GGG: 0	CGG: 0	TGG: 1
Thr	AGT: 0	GGT: 0	CGT: 0	TGT: 1
Val	AAC: 0	GAC: 0	CAC: 0	TAC: 1
Ser	AGA: 0	GGA: 0	CGA: 0	TGA: 1	ACT: 0	GCT: 2
Arg	ACG: 1	GCG: 0	CCG: 0	TCG: 0	CCT: 0	TCT: 1
Leu	AAG: 0	GAG: 0	CAG: 0	TAG: 1	CAA: 0	TAA: 0
Phe	AAA: 0	GAA: 1
Asn	ATT: 0	GTT: 1
Lys			CTT: 0	TTT: 1
Asp	ATC: 0	GTC: 1
Glu			CTC: 0	TTC: 2
His	ATG: 0	GTG: 1
Gln			CTG: 0	TTG: 1
Ile	AAT: 0	GAT: 2	CAT: 1	TAT: 0
Met/fMet			CAT: 2
Tyr	ATA: 0	GTA: 1
Supres		CTA: 0	TTA: 0	TCA: 0
Cys	ACA: 0	GCA: 1
Trp			CCA: 1
SelCys				TCA: 0
Bracteacoccus giganteus（27）
Ala	AGC: 0	GGC: 0	CGC: 0	TGC: 2
Gly	ACC: 0	GCC: 1	CCC: 0	TCC: 1
Pro	AGG: 0	GGG: 0	CGG: 0	TGG: 1
Thr	AGT: 0	GGT: 0	CGT: 0	TGT: 1
Val	AAC: 0	GAC: 0	CAC: 0	TAC: 1
Ser	AGA: 0	GGA: 0	CGA: 0	TGA: 1	ACT: 0	GCT: 1
Arg	ACG: 1	GCG: 0	CCG: 0	TCG: 0	CCT: 0	TCT: 1
Leu	AAG: 0	GAG: 0	CAG: 0	TAG: 1	CAA: 0	TAA: 0
Phe	AAA: 0	GAA: 1
Asn	ATT: 0	GTT: 1
Lys			CTT: 0	TTT: 1
Asp	ATC: 0	GTC: 1
Glu			CTC: 0	TTC: 1
His	ATG: 0	GTG: 1
Gln			CTG: 0	TTG: 1
Ile	AAT: 0	GAT: 2	CAT: 0	TAT: 0
Met/fMet			CAT: 3
Tyr	ATA: 0	GTA: 1
Supres		CTA: 0	TTA: 0	TCA: 0
Cys	ACA: 0	GCA: 1
Trp			CCA: 1
SelCys				TCA: 0
Ankyra judayi（33）
Ala	AGC: 0	GGC: 0	CGC: 0	TGC: 2
Gly	ACC: 0	GCC: 1	CCC: 0	TCC: 1
Pro	AGG: 0	GGG: 0	CGG: 0	TGG: 1
Thr	AGT: 0	GGT: 0	CGT: 0	TGT: 1
Val	AAC: 0	GAC: 0	CAC: 0	TAC: 1
Ser	AGA: 0	GGA: 1	CGA: 0	TGA: 1	ACT: 0	GCT: 1
Arg	ACG: 1	GCG: 0	CCG: 0	TCG: 1	CCT: 0	TCT: 1
Leu	AAG: 0	GAG: 0	CAG: 0	TAG: 1	CAA: 1	TAA: 1
Phe	AAA: 0	GAA: 1
Asn	ATT: 0	GTT: 1
Lys			CTT: 0	TTT: 1
Asp	ATC: 0	GTC: 1
Glu			CTC: 0	TTC: 2
His	ATG: 0	GTG: 1
Gln			CTG: 0	TTG: 2
Ile	AAT: 0	GAT: 2	CAT: 1	TAT: 0
Met/fMet			CAT: 2
Tyr	ATA: 0	GTA: 1
Supres		CTA: 0	TTA: 0	TCA: 0
Cys	ACA: 0	GCA: 1
Trp			CCA: 1
SelCys				TCA: 0
Hafniomonas laevis（31）
Ala	AGC: 0	GGC: 0	CGC: 0	TGC: 2
Gly	ACC: 0	GCC: 1	CCC: 0	TCC: 1
Pro	AGG: 0	GGG: 0	CGG: 0	TGG: 1
Thr	AGT: 0	GGT: 0	CGT: 0	TGT: 1
Val	AAC: 0	GAC: 0	CAC: 0	TAC: 1
Ser	AGA: 0	GGA: 1	CGA: 0	TGA: 1	ACT: 0	GCT: 1
Arg	ACG: 1	GCG: 0	CCG: 0	TCG: 0	CCT: 1	TCT: 1
Leu	AAG: 0	GAG: 0	CAG: 0	TAG: 1	CAA: 0	TAA: 1
Phe	AAA: 0	GAA: 1
Asn	ATT: 0	GTT: 1
Lys			CTT: 0	TTT: 1
Asp	ATC: 0	GTC: 1
Glu			CTC: 0	TTC: 2
His	ATG: 0	GTG: 1
Gln			CTG: 0	TTG: 1
Ile	AAT: 0	GAT: 2	CAT: 1	TAT: 0
Met/fMet			CAT: 2
Tyr	ATA: 0	GTA: 1
Supres		CTA: 0	TTA: 0	TCA: 0
Cys	ACA: 0	GCA: 1
Trp			CCA: 1
SelCys				TCA: 0
Gonium pectorale（29）
Ala	AGC: 0	GGC: 0	CGC: 0	TGC: 2
Gly	ACC: 0	GCC: 1	CCC: 0	TCC: 1
Pro	AGG: 0	GGG: 0	CGG: 0	TGG: 1
Thr	AGT: 0	GGT: 0	CGT: 0	TGT: 1
Val	AAC: 0	GAC: 0	CAC: 0	TAC: 1
Ser	AGA: 0	GGA: 0	CGA: 0	TGA: 1	ACT: 0	GCT: 1
Arg	ACG: 1	GCG: 0	CCG: 0	TCG: 0	CCT: 0	TCT: 1
Leu	AAG: 0	GAG: 0	CAG: 0	TAG: 1	CAA: 0	TAA: 1
Phe	AAA: 0	GAA: 1
Asn	ATT: 0	GTT: 1
Lys			CTT: 0	TTT: 1
Asp	ATC: 0	GTC: 1
Glu			CTC: 0	TTC: 2
His	ATG: 0	GTG: 1
Gln			CTG: 0	TTG: 1
Ile	AAT: 0	GAT: 2	CAT: 1	TAT: 0
Met/fMet			CAT: 2
Tyr	ATA: 0	GTA: 1
Supres		CTA: 0	TTA: 0	TCA: 0
Cys	ACA: 0	GCA: 1
Trp			CCA: 1
SelCys				TCA: 0
Characiochloris acuminata（29）
Ala	AGC: 0	GGC: 0	CGC: 0	TGC: 2
Gly	ACC: 0	GCC: 1	CCC: 0	TCC: 1
Pro	AGG: 0	GGG: 0	CGG: 0	TGG: 1
Thr	AGT: 0	GGT: 0	CGT: 0	TGT: 1
Val	AAC: 0	GAC: 0	CAC: 0	TAC: 1
Ser	AGA: 0	GGA: 0	CGA: 0	TGA: 1	ACT: 0	GCT: 1
Arg	ACG: 1	GCG: 0	CCG: 0	TCG: 0	CCT: 0	TCT: 1
Leu	AAG: 0	GAG: 0	CAG: 0	TAG: 1	CAA: 0	TAA: 1
Phe	AAA: 0	GAA: 1
Asn	ATT: 0	GTT: 1
Lys			CTT: 0	TTT: 1
Asp	ATC: 0	GTC: 1
Glu			CTC: 0	TTC: 2
His	ATG: 0	GTG: 1
Gln			CTG: 0	TTG: 1
Ile	AAT: 0	GAT: 2	CAT: 1	TAT: 0
Met/fMet			CAT: 2
Tyr	ATA: 0	GTA: 1
Supres		CTA: 0	TTA: 0	TCA: 0
Cys	ACA: 0	GCA: 1
Trp			CCA: 1
SelCys				TCA: 0
Phacotus lenticularis（30）
Ala	AGC: 0	GGC: 0	CGC: 0	TGC: 2
Gly	ACC: 0	GCC: 1	CCC: 0	TCC: 1
Pro	AGG: 0	GGG: 0	CGG: 0	TGG: 1
Thr	AGT: 0	GGT: 0	CGT: 0	TGT: 1
Val	AAC: 0	GAC: 0	CAC: 0	TAC: 1
Ser	AGA: 0	GGA: 0	CGA: 0	TGA: 1	ACT: 0	GCT: 1
Arg	ACG: 1	GCG: 0	CCG: 0	TCG: 0	CCT: 0	TCT: 1
Leu	AAG: 0	GAG: 0	CAG: 0	TAG: 1	CAA: 0	TAA: 1
Phe	AAA: 0	GAA: 1
Asn	ATT: 0	GTT: 1
Lys			CTT: 0	TTT: 1
Asp	ATC: 0	GTC: 1
Glu			CTC: 0	TTC: 2
His	ATG: 0	GTG: 1
Gln			CTG: 0	TTG: 1
Ile	AAT: 0	GAT: 2	CAT: 2	TAT: 0
Met/fMet			CAT: 2
Tyr	ATA: 0	GTA: 1
Supres		CTA: 0	TTA: 0	TCA: 0
Cys	ACA: 0	GCA: 1
Trp			CCA: 1
SelCys				TCA: 0
Schizomeris leibleinii（29）
Ala	AGC: 0	GGC: 0	CGC: 0	TGC: 1
Gly	ACC: 0	GCC: 1	CCC: 0	TCC: 1
Pro	AGG: 0	GGG: 0	CGG: 0	TGG: 1
Thr	AGT: 0	GGT: 1	CGT: 0	TGT: 1
Val	AAC: 0	GAC: 0	CAC: 0	TAC: 1
Ser	AGA: 0	GGA: 1	CGA: 0	TGA: 1	ACT: 0	GCT: 2
Arg	ACG: 1	GCG: 0	CCG: 0	TCG: 0	CCT: 0	TCT: 1
Leu	AAG: 0	GAG: 0	CAG: 0	TAG: 1	CAA: 1	TAA: 0
Phe	AAA: 0	GAA: 1
Asn	ATT: 0	GTT: 1
Lys			CTT: 0	TTT: 1
Asp	ATC: 0	GTC: 1
Glu			CTC: 0	TTC: 1
His	ATG: 0	GTG: 1
Gln			CTG: 0	TTG: 1
Ile	AAT: 0	GAT: 1	CAT: 1	TAT: 0
Met/fMet			CAT: 2
Tyr	ATA: 0	GTA: 1
Supres		CTA: 0	TTA: 0	TCA: 0
Cys	ACA: 0	GCA: 1
Trp			CCA: 1
SelCys				TCA: 0
stigeoclonium helveticum（27）
Ala	AGC: 0	GGC: 0	CGC: 0	TGC: 1
Gly	ACC: 0	GCC: 1	CCC: 0	TCC: 1
Pro	AGG: 0	GGG: 0	CGG: 0	TGG: 1
Thr	AGT: 0	GGT: 0	CGT: 0	TGT: 1
Val	AAC: 0	GAC: 0	CAC: 0	TAC: 1
Ser	AGA: 0	GGA: 1	CGA: 0	TGA: 1	ACT: 0	GCT: 1
Arg	ACG: 1	GCG: 0	CCG: 0	TCG: 0	CCT: 0	TCT: 1
Leu	AAG: 0	GAG: 0	CAG: 0	TAG: 1	CAA: 1	TAA: 0
Phe	AAA: 0	GAA: 1
Asn	ATT: 0	GTT: 1
Lys			CTT: 0	TTT: 1
Asp	ATC: 0	GTC: 1
Glu			CTC: 0	TTC: 1
His	ATG: 0	GTG: 1
Gln			CTG: 0	TTG: 1
Ile	AAT: 0	GAT: 1	CAT: 1	TAT: 0
Met/fMet			CAT: 2
Tyr	ATA: 0	GTA: 1
Supres		CTA: 0	TTA: 0	TCA: 0
Cys	ACA: 0	GCA: 1
Trp			CCA: 1
SelCys				TCA: 0
Oedogonium cardiacum（32）
Ala	AGC: 0	GGC: 0	CGC: 0	TGC: 2
Gly	ACC: 0	GCC: 1	CCC: 0	TCC: 1
Pro	AGG: 0	GGG: 0	CGG: 0	TGG: 1
Thr	AGT: 0	GGT: 0	CGT: 0	TGT: 1
Val	AAC: 0	GAC: 0	CAC: 0	TAC: 1
Ser	AGA: 0	GGA: 0	CGA: 0	TGA: 1	ACT: 0	GCT: 1
Arg	ACG: 1	GCG: 0	CCG: 0	TCG: 1	CCT: 2	TCT: 1
Leu	AAG: 0	GAG: 0	CAG: 0	TAG: 1	CAA: 2	TAA: 0
Phe	AAA: 0	GAA: 1
Asn	ATT: 0	GTT: 1
Lys			CTT: 0	TTT: 1
Asp	ATC: 0	GTC: 1
Glu			CTC: 0	TTC: 1
His	ATG: 0	GTG: 1
Gln			CTG: 0	TTG: 1
Ile	AAT: 0	GAT: 2	CAT: 1	TAT: 0
Met/fMet			CAT: 2
Tyr	ATA: 0	GTA: 1
Supres		CTA: 0	TTA: 0	TCA: 0
Cys	ACA: 0	GCA: 1
Trp			CCA: 1
SelCys				TCA: 0
Floydiella terrestris（26）
Ala	AGC: 0	GGC: 0	CGC: 0	TGC: 1
Gly	ACC: 0	GCC: 1	CCC: 0	TCC: 1
Pro	AGG: 0	GGG: 0	CGG: 0	TGG: 1
Thr	AGT: 0	GGT: 0	CGT: 0	TGT: 1
Val	AAC: 0	GAC: 0	CAC: 0	TAC: 1
Ser	AGA: 0	GGA: 0	CGA: 0	TGA: 1	ACT: 0	GCT: 1
Arg	ACG: 1	GCG: 0	CCG: 0	TCG: 0	CCT: 0	TCT: 1
Leu	AAG: 0	GAG: 0	CAG: 0	TAG: 1	CAA: 1	TAA: 0
Phe	AAA: 0	GAA: 1
Asn	ATT: 0	GTT: 1
Lys			CTT: 0	TTT: 1
Asp	ATC: 0	GTC: 1
Glu			CTC: 0	TTC: 1
His	ATG: 0	GTG: 1
Gln			CTG: 0	TTG: 1
Ile	AAT: 0	GAT: 1	CAT: 1	TAT: 0
Met/fMet			CAT: 2
Tyr	ATA: 0	GTA: 1
Supres		CTA: 0	TTA: 0	TCA: 0
Cys	ACA: 0	GCA: 1
Trp			CCA: 1
SelCys				TCA: 0
